# Supplementary material for: Billing rules / global period affect postoperative follow-up practices following total hip arthroplasty
Source: PLoS One. 2024 Apr 18;19(4):e0300460. doi: 10.1371/journal.pone.0300460 (PMC11025944; doi:10.1371/journal.pone.0300460)
Supplement: S1 Data — (XLSX) [file pone.0300460.s001.xlsx]

## Sheet: Timing of FU
Week	Surgeon Visits	Non-Surgeon Visits	Surgeon Visits	Non-Surgeon Visits				2990		61382
1	2086	2981			5067
2	8041	1802			9843	20747	0.138502	Days		82478
3	7952	2952			10904			10127
4	2878	1162			4040					Days
5	3233	1141			4374			Days		101238
6	4713	1468			6181	13911	0.0928663	18079
7	5999	1731			7730					Days
8	2749	791			3540			Days		118020
9	1961	613			2574			20957
10	1341	416			1757					Days
11	1375	393			1768			Days		132072
12	1812	486			2298			24190
13	2086	496			2582	62658	0.418289			Days
14			9460	1278	10738			Days		145288
15			8780	1095	9875	4.15879		28903
16			7840	1044	8884					Days
17			6404	976	7380			Days		157111
18			5989	960	6949			34902
19			5211	853	6064					Days
20			5082	897	5979			Days		168464
21			4286	743	5029			37651
22			3937	639	4576					Days
23			3866	679	4545	0.0303413		Days		178394
24			4147	642	4789			39612
25			4856	760	5616	0.044821				Days
26			5801	913	6714	87138	0.581711	Days		187436
								40953
				Total	149796					Days
								Days		196176
		5307						42328
		10030								Days
		11069						Days		205461
		4115						44140
		4460								Days
		6282						Days		216240
		7856						46226
		3573								Days
		2608								228870
		1773
240	240	1786		5067	5067
		2343
		2615		Days
427	187			14910	9843
				Days
592	165			25814	10904
				Days				30321	10738	1278
667	75			29854	4040			41059	9875	1095
								50934	8884	1044
				Days				59818	7380	976
753	86			34228	4374			67198	6949	960		25711
								74147	6064	853		35171	9460
				Days				80211	5979	897		43951	8780
854	101			40409	6181			86190	5029	743		51791	7840
								91219	4576	639		58195	6404
				Days				95795	4545	679		64184	5989
980	126			48139	7730			100340	4789	642		69395	5211
								105129	5616	760		74477	5082
				Days				110745	6714	913		78763	4286
1013	33			51679	3540			117459				82700	3937
												86566	3866
				Days								90713	4147
1047	34			54253	2574							95569	4856
												101370	5801
				Days
1063	16			56010	1757
				Days
1081	18			57778	1768
				Days
1126	45			60076	2298
				Days
1159	33			62658	2582
		NP	ALL	Surgeons	Mid-Levels
		240	5067	2086	2981
		187	9843	8041	1802
		165	10904	7952	2952
		75	4040	2878	1162
		86	4374	3233	1141
		101	6181	4713	1468
		126	7730	5999	1731
		33	3540	2749	791
		34	2574	1961	613
		16	1757	1341	416
		18	1768	1375	393
		45	2298	1812	486
		33	2582	2086	496

## Sheet: Surgeon v NonSurgeon
Week	Surgeon Visits	Non-Surgeon Visits	Surgeon Visits	Non-Surgeon Visits		Week	Surgeon	Non-Surgeon
1	2086	2981				1			5067	62658	87138
2	8041	1802				2			9843	16432	11479
3	7952	2952				3			10904	46226	75659
4	2878	1162				4			4040	0.262249	0.131734
5	3233	1141				5			4374	0.737751	0.868266
6	4713	1468				6			6181
7	5999	1731				7			7730				Global	Non-Global			Non-Global
8	2749	791				8			3540			Surgeon	0.737751	0.868266		Surgeon	0.868266
9	1961	613				9			2574			Non-Surgeon	0.262249	0.131734		Non-Surgeon	0.131734
10	1341	416				10			1757
11	1375	393				11			1768
12	1812	486				12			2298				Surgeon	Non-Surgeon		Surgeon	Non-Surgeon
13	2086	496				13			2582			Global	0.737751	0.262249	Non-Global	0.868266	0.131734
14			9460	1278		14			10738			Non-Global	0.868266	0.131734
15			8780	1095		15			9875
16			7840	1044		16			8884
17			6404	976		17			7380
18			5989	960		18			6949
19			5211	853		19			6064
20			5082	897		20			5979
21			4286	743		21			5029
22			3937	639		22			4576
23			3866	679		23			4545
24			4147	642		24			4789
25			4856	760		25			5616
26			5801	913		26			6714
